# Supplementary material for: High-LET radiation induces large amounts of rapidly-repaired sublethal damage
Source: Sci Rep. 2023 Jul 11;13:11198. doi: 10.1038/s41598-023-38295-3 (PMC10336062; doi:10.1038/s41598-023-38295-3)
Supplement: Supplementary file 2 — Supplementary Information 2. [file 41598_2023_38295_MOESM2_ESM.xlsx]

## Sheet: Supp Data 1 - Figure 1
Supplementary Data 1:		53BP1 Foci data corresponding to Figure 1 in main manuscript, with results presented as mean and standard deviation
	U2OS
	Time (h)	X-ray		Alpha
		Mean	STDV	Mean	STDV
	1	19.3333	2.20303	11.4467	0.692917
	2	11.6333	1.65025	9.42473	1.26602
	4	9.10667	1.03176	8.00733	0.650601
	6	6.31967	0.773964	-	-
	24	2.60667	0.900296	4.70667	0.352326
	PC-3
	Time (h)	X-ray		Alpha
		Mean	STDV	Mean	STDV
	1	20.08	3.17213	10.46	1.17184
	2	14.6267	1.24263	9.71588	0.552624
	4	7.72173	2.34146	8.575	0.708573
	6	5.7015	2.09091	-	-
	24	2.71333	0.845064	5.459	0.544163
	All values corrected for background damage in unirradiated controls

## Sheet: Supp Data 2 - Figure 2
Supplementary Data 2:		Clonogenic Surival data corresponding to Figure 2 in the main manuscript, with results presented as mean and standard deviation.
	U2OS
	Total Dose (Gy)	Additive Model	X-ray		Alpha		X-ray (50%) + Alpha (50%)		Alpha (50%)+ X-ray (50%)
			Mean	STDV	Mean	STDV	Mean	STDV	Mean	STDV
	0	1	1	0.029	1	0.027	1	0.013	1	0.012
	0.25	0.686	-	-	0.526	0.052	-	-	-	-
	0.5	0.471	-	-	0.287	0.041	0.528	0.057	0.529	0.04
	0.59	0.409	0.859	0.094	-	-	-	-	-	-
	1	0.221	0.669	0.038	0.054	0.011	0.208	0.025	0.208	0.021
	1.5	0.102	-	-	0.021	0.006	0.072	0.015	0.076	0.011
	2	0.048	0.494	0.031	0.007	0.003	0.021	0.003	0.027	0.007
	4	0.002	0.129	0.024	-	-	0.001	0.001	0.001	0.001
	6	-	0.027	0.011	-	-	-	-	-	-
	8	-	0.004	0.004	-	-	-	-	-	-
	PC-3
	Total Dose (Gy)	Additive Model	X-ray		Alpha		X-ray (50%) + Alpha (50%)		Alpha (50%)+ X-ray (50%)
			Mean	STDV	Mean	STDV	Mean	STDV	Mean	STDV
	0	1	1	0.023	1	0.031	1	0.007	1	0.011
	0.25	0.712	-	-	0.647	0.104	-	-	-	-
	0.5	0.506	-	-	0.381	0.057	0.355	0.083	0.544	0.12
	0.59	0.447	0.752	0.117	-	-	-	-	-	-
	1	0.255	0.511	0.054	0.114	0.021	0.329	0.038	0.18	0.031
	1.5	0.128	-	-	0.057	0.012	0.107	0.033	0.13	0.015
	2	0.064	0.331	0.067	0.019	0.007	0.051	0.018	0.05	0.016
	4	0.004	0.061	0.015	-	-	0.007	0.001	0.003	0.001
	6	-	0.009	0.004	-	-	-	-	-	-
	8	-	0.001	0.002	-	-	-	-	-	-

## Sheet: Supp Data 3 - Figure 3
Supplementary Data 3:		Clonogenic Sublethal damage repair curves, corresponding to Figure 3 in the main manuscript, with results presented as mean and standard deviation.
	U2OS
	Time between fractions (h)	X-ray (3Gy) + X-ray (3 Gy)		Alpha (0.75Gy) + Alpha (0.75Gy)		X-ray (3Gy) + Alpha (0.75Gy)		Alpha (0.75Gy) + X-ray (3Gy)
		Mean	STDV	Mean	STDV	Mean	STDV	Mean	STDV
	0	0.0071	0.0026	0.0155	0.0017	-	-	-	-
	0.25	0.0056	0.0026	-	-	-	-	-	-
	0.5	0.0068	0.0031	0.0116	0.0032	0.0071	0.0021	0.0074	0.0025
	0.75	0.0089	0.0011	-	-	0.0081	0.0022	0.0058	0.0014
	1	0.0102	0.0025	0.0143	0.0019	0.0121	0.0021	0.0087	0.0012
	2	0.0156	0.0035	0.0171	0.0017	0.0138	0.0019	0.0124	0.0024
	4	0.0201	0.0032	0.0123	0.0016	0.0158	0.0016	0.0107	0.0014
	6	0.0231	0.0069	0.0147	0.0017	0.0168	0.0016	0.0122	0.0028
	PC-3
	Time between fractions (h)	X-ray (3Gy) + X-ray (3 Gy)		Alpha (0.75Gy) + Alpha (0.75Gy)		X-ray (3Gy) + Alpha (0.75Gy)		Alpha (0.75Gy) + X-ray (3Gy)
		Mean	STDV	Mean	STDV	Mean	STDV	Mean	STDV
	0	0.0107	0.0054	0.0216	0.0031	-	-	-	-
	0.25	0.0083	0.0029	-	-	-	-	-	-
	0.5	0.0096	0.0041	0.0189	0.0056	0.0121	0.0039	0.0103	0.0015
	0.75	0.0121	0.0045	-	-	0.0129	0.0035	0.0118	0.0015
	1	0.0128	0.0052	0.0204	0.0056	0.0163	0.0041	0.0167	0.0022
	2	0.0174	0.0055	0.0219	0.0055	0.0186	0.0026	0.0152	0.0022
	4	0.0195	0.0049	0.0205	0.0031	0.0208	0.0045	0.0191	0.0029
	6	0.0338	0.011	0.0205	0.0046	0.0228	0.0073	0.0176	0.0044
